# Supplementary material for: Metabolic Changes in Synechocystis PCC6803 upon Nitrogen-Starvation: Excess NADPH Sustains Polyhydroxybutyrate Accumulation
Source: Metabolites. 2013 Feb 6;3(1):101–18. doi: 10.3390/metabo3010101 (PMC3901256; doi:10.3390/metabo3010101)
Supplement: Supplementary File 1 — Supplementary (ZIP, 2222 KB) [file metabolites-03-00101-s001.zip]

Archive with 3 entries (3 files):
- Supplementary Figure 3-4.tif
- Supplementary figures S1S2.tif
- supplementary.xlsx
